# Supplementary material for: Predicting host species susceptibility to influenza viruses and coronaviruses using genome data and machine learning: a scoping review
Source: Front Vet Sci. 2024 Sep 25;11:1358028. doi: 10.3389/fvets.2024.1358028 (PMC11462629; doi:10.3389/fvets.2024.1358028)
Supplement: Supplementary file 14 [file Data_Sheet_1.xlsx]

## Sheet: References
Refid	Reference
24	Aguas, R., & Ferguson, N. M. (2013). Feature Selection Methods for Identifying Genetic Determinants of Host Species in RNA Viruses. PLoS Computational Biology, 9(10), e1003254. https://doi.org/10.1371/journal.pcbi.1003254
62	Babayan, S. A., Orton, R. J., & Streicker, D. G. (2018). Predicting reservoir hosts and arthropod vectors from evolutionary signatures in RNA virus genomes. Science, 362(6414), 577–580. https://doi.org/10.1126/science.aap9072
83	Bergner, L. M., Mollentze, N., Orton, R. J., Tello, C., Broos, A., Biek, R., & Streicker, D. G. (2021). Characterizing and Evaluating the Zoonotic Potential of Novel Viruses Discovered in Vampire Bats. Viruses, 13(2), 252. https://doi.org/10.3390/v13020252
173	Cook, P. W., Stark, T., Jones, J., Kondor, R., Zanders, N., Benfer, J., … Davis, C. T. (2020). Detection and Characterization of Swine Origin Influenza A(H1N1) Pandemic 2009 Viruses in Humans following Zoonotic Transmission. Journal of Virology, 95(2). https://doi.org/10.1128/JVI.01066-20
218	Dhanoa, J., Manicassamy, B., & Chattopadhyay, I. (2018). Algorithmic Bio-surveillance For Precise Spatio-temporal Prediction of Zoonotic Emergence. ArXiv, 8 pp. https://doi.org/https://doi.org/10.48550/arXiv.1801.07807
244	Eng, C. L., Tong, J. C., & Tan, T. W. (2016). Distinct host tropism protein signatures to identify possible zoonotic influenza a viruses. PLoS ONE, 11(2), 1–12. https://doi.org/10.1371/journal.pone.0150173
245	Eng, C. L., Tong, J. C., & Tan, T. W. (2017). Predicting Zoonotic Risk of Influenza A Viruses from Host Tropism Protein Signature Using Random Forest. International Journal of Molecular Sciences, 18(6), 1135. https://doi.org/10.3390/ijms18061135
246	Eng, C. L., Tong, J. C., & Tan, T. W. (2014). Predicting host tropism of influenza A virus proteins using random forest. BMC Medical Genomics, 7(S3), S1. https://doi.org/10.1186/1755-8794-7-S3-S1
311	Guo, Q., Li, M., Wang, C., Wang, P., Fang, Z., tan, J., … Zhu, H. (2020). Host and infectivity prediction of Wuhan 2019 novel coronavirus using deep learning algorithm. BioRxiv, 2020.01.21.914044. https://doi.org/10.1101/2020.01.21.914044
391	Kargarfard, F., Sami, A., Mohammadi-Dehcheshmeh, M., & Ebrahimie, E. (2016). Novel approach for identification of influenza virus host range and zoonotic transmissible sequences by determination of host-related associative positions in viral genome segments. BMC Genomics, 17(1), 925. https://doi.org/10.1186/s12864-016-3250-9
424	Kuzmin, K., Adeniyi, A. E., DaSouza, A. K., Lim, D., Nguyen, H., Molina, N. R., … Harrison, R. W. (2020). Machine learning methods accurately predict host specificity of coronaviruses based on spike sequences alone. Biochemical and Biophysical Research Communications, 533(3), 553–558. https://doi.org/10.1016/j.bbrc.2020.09.010
425	Kwon, E., Cho, M., Kim, H., & Son, H. S. (2020). A Study on Host Tropism Determinants of Influenza Virus Using Machine Learning. Current Bioinformatics, 15(2), 121–134. https://doi.org/10.2174/1574893614666191104160927
438	Lee, B., Smith, D. K., & Guan, Y. (2021). Alignment free sequence comparison methods and reservoir host prediction. Bioinformatics, 37(19), 3337–3342. https://doi.org/10.1093/bioinformatics/btab338
453	Li, H., & Sun, F. (2018). Comparative studies of alignment, alignment-free and SVM based approaches for predicting the hosts of viruses based on viral sequences. Scientific Reports, 8(1), 10032. https://doi.org/10.1038/s41598-018-28308-x
627	Qiang, X., & Kou, Z. (2019). Scoring amino acid mutation to predict pandemic risk of avian influenza virus. BMC Bioinformatics, 20(8), 288 (11 pp.). https://doi.org/10.1186/s12859-019-2770-0
673	Scarafoni, D., Telfer, B. A., Ricke, D. O., Thornton, J. R., & Comolli, J. (2019). Predicting Influenza A Tropism with End-to-End Learning of Deep Networks. Health Security, 17(6), 468–476. https://doi.org/10.1089/hs.2019.0055
687	Shaltout, N. A., El-Hefnawi, M., Rafea, A., & Moustafa, A. (2014). Information Gain as a Feature Selection Method for the Efficient Classification of Influenza Based on Viral Hosts. Proceedings of the World Congress on Engineering. London. Retrieved from https://www.researchgate.net/publication/286743906_Information_Gain_as_a_Feature_Selection_Method_for_the_Efficient_Classification_of_Influenza_…
728	Sun, Y., Zhang, K., Qi, H., Zhang, H., Zhang, S., Bi, Y., … Li, J. (2021). Computational predicting the human infectivity of H7N9 influenza viruses isolated from avian hosts. Transboundary and Emerging Diseases, 68(2), 846–856. https://doi.org/10.1111/tbed.13750
801	Wardeh, M., Baylis, M., & Blagrove, M. S. C. (2021). Predicting mammalian hosts in which novel coronaviruses can be generated. Nature Communications, 12(1), 780. https://doi.org/10.1038/s41467-021-21034-5
835	Yang, Y., Guo, J., Wang, P., Wang, Y., Yu, M., Wang, X., … Sun, L. (2021). Reservoir hosts prediction for COVID-19 by hybrid transfer learning model. Journal of Biomedical Informatics, 117, 103736. https://doi.org/10.1016/j.jbi.2021.103736
899	Ali, S., Bello, B., Chourasia, P., Punathil, R. T., Zhou, Y., & Patterson, M. (2022). PWM2Vec: An Efficient Embedding Approach for Viral Host Specification from Coronavirus Spike Sequences. Biology, 11(3), 418. https://doi.org/10.3390/biology11030418
904	Xu, Y., & Wojtczak, D. (2021). Predicting Influenza A Viral Host Using PSSM and Word Embeddings. 2021 IEEE Conference on Computational Intelligence in Bioinformatics and Computational Biology (CIBCB), 1–10. University of Liverpool, Department of Computer Science, United Kingdom BT - 2021 IEEE Conference on Computational Intelligence in Bioinformatics and Computational Biology (CIBCB), 13-15 Oct. …
905	Chrysostomou, C., Alexandrou, F., Nicolaou, M. A., & Seker, H. (2021). Classification of influenza hemagglutinin protein sequences using convolutional neural networks. Computation-based Science and Technology Research Center, The Cyprus Institute, Nicosia, CyprusThe Faculty of Computing, Engineering and the Built Environment, Birmingham City University, Birmingham; B5 5JU, United Kingdom: arXiv. …
958	Sutanto, K., & Turcotte, M. (2021). Extracting and Evaluating Features from RNA Virus Sequences to Predict Host Species Susceptibility Using Deep Learning. 2021 13th International Conference on Bioinformatics and Biomedical Technology, 81–89. New York, NY, USA: ACM. https://doi.org/10.1145/3473258.3473271
983	Kou, Z., Li, J., Fan, X., Kosari, S., & Qiang, X. (2021). Predicting Cross-Species Infection of Swine Influenza Virus with Representation Learning of Amino Acid Features. Computational and Mathematical Methods in Medicine, 2021, 1–12. https://doi.org/10.1155/2021/6985008
988	Mollentze, N., Babayan, S. A., & Streicker, D. G. (2021). Identifying and prioritizing potential human-infecting viruses from their genome sequences. PLOS Biology, 19(9), e3001390. https://doi.org/10.1371/journal.pbio.3001390
1017	Yerukala Sathipati, S., Shukla, S. K., & Ho, S.-Y. (2022). Tracking the amino acid changes of spike proteins across diverse host species of severe acute respiratory syndrome coronavirus 2. IScience, 25(1), 103560. https://doi.org/10.1016/j.isci.2021.103560
1154	Guo, Q., Li, M., Wang, C., Guo, J., Jiang, X., Tan, J., … Zhu, H. (2021). Predicting hosts based on early SARS-CoV-2 samples and analyzing the 2020 pandemic. Scientific Reports, 11(1), 17422. https://doi.org/10.1038/s41598-021-96903-6
1225	Davis, P., & Russell, J. A. (2021). A Genotype-to-Phenotype Modeling Framework to Predict Human Pathogenicity of Novel Coronaviruses. BioRxiv, 2021.09.18.460926. https://doi.org/10.1101/2021.09.18.460926
1285	Brierley, L., & Fowler, A. (2021). Predicting the animal hosts of coronaviruses from compositional biases of spike protein and whole genome sequences through machine learning. PLOS Pathogens, 17(4), e1009149. https://doi.org/10.1371/journal.ppat.1009149
1287	Mock, F., Viehweger, A., Barth, E., & Marz, M. (2021). VIDHOP, viral host prediction with deep learning. Bioinformatics (Oxford, England), 37(3), 318–325. https://doi.org/10.1093/bioinformatics/btaa705
1289	Sherif, F. F., Zayed, N., & Fakhr, M. (2017). Classification of host origin in influenza a virus by transferring protein sequences into numerical feature vectors. International Journal of Biology and Biomedical Engineering, 11, 61–65. Retrieved from http://www.ncbi.nlm.nih.gov/genomes/
1303	Qiang, X., & Kou, Z. (2010). Prediction of interspecies transmission for avian influenza A virus based on a back-propagation neural network. Mathematical and Computer Modelling, 52(11–12), 2060–2065. https://doi.org/10.1016/j.mcm.2010.06.008
1306	Attaluri, P. K., Zheng, X., Chen, Z., & Lu, G. (2009). Applying machine learning techniques to classify H1N1 viral strains occurring in 2009 flu pandemic. Retrieved from https://www.researchgate.net/publication/253864701_Applying_machine_learning_techniques_to_classify_H1N1_viral_strains_occurring_in_2009_flu_pandemic
1307	Attaluri, P. K., Chen, Z., & Lu, G. (2010). Applying neural networks to classify influenza virus antigenic types and hosts. 2010 IEEE Symposium on Computational Intelligence in Bioinformatics and Computational Biology, 1–6. IEEE. https://doi.org/10.1109/CIBCB.2010.5510726
1309	Tang, Q., Song, Y., Shi, M., Cheng, Y., Zhang, W., & Xia, X.-Q. (2015). Inferring the hosts of coronavirus using dual statistical models based on nucleotide composition. Scientific Reports, 5(1), 17155. https://doi.org/10.1038/srep17155
1323	Wang, J., Ma, C., Kou, Z., Zhou, Y. H., & Liu, H. L. (2013). Predicting transmission of avian influenza A viruses from avian to human by using informative physicochemical properties. International Journal of Data Mining and Bioinformatics, 7(2), 166. https://doi.org/10.1504/IJDMB.2013.053198
1357	Wang, J., Kou, Z., Duan, M., Ma, C., & Zhou, Y. (2013). Using Amino Acid Factor Scores to Predict Avian-to-Human Transmission of Avian Influenza Viruses: A Machine Learning Study. Protein & Peptide Letters, 20(10), 1115–1121. https://doi.org/10.2174/0929866511320100005
1362	Bartoszewicz, J. M., Seidel, A., & Renard, B. Y. (2021). Interpretable detection of novel human viruses from genome sequencing data. NAR Genomics and Bioinformatics, 3(1). https://doi.org/10.1093/nargab/lqab004
1366	Young, F., Rogers, S., & Robertson, D. L. (2020). Predicting host taxonomic information from viral genomes: A comparison of feature representations. PLOS Computational Biology, 16(5), e1007894. https://doi.org/10.1371/journal.pcbi.1007894
1367	Xu, B., Tan, Z., Li, K., Jiang, T., & Peng, Y. (2017). Predicting the host of influenza viruses based on the word vector. PeerJ, 5(7), e3579. https://doi.org/10.7717/peerj.3579
1369	Meroz, D., Yoon, S. W., Ducatez, M. F., Fabrizio, T. P., Webby, R. J., Hertz, T., & Ben-Tal, N. (2011). Putative amino acid determinants of the emergence of the 2009 influenza A (H1N1) virus in the human population. Proceedings of the National Academy of Sciences of the United States of America, 108(33), 13522–13527. https://doi.org/10.1073/PNAS.1014854108/-/DCSUPPLEMENTAL
1370	Hu, W. (2010a). Host markers and correlated mutations in the overlapping genes of influenza viruses: M1, M2; NS1, NS2; and PB1, PB1-F2. Natural Science, 02(11), 1225–1246. https://doi.org/10.4236/ns.2010.211150
1371	Kou, Z., Lei, F., Wang, S., Zhou, Y., & Li, T. (2008). Molecular patterns of avian influenza A viruses. Science Bulletin, 53(13), 2002–2007. https://doi.org/10.1007/s11434-008-0236-2
1373	Zhang, Z., Cai, Z., Tan, Z., Lu, C., Jiang, T., Zhang, G., & Peng, Y. (2019). Rapid identification of human‐infecting viruses. Transboundary and Emerging Diseases, 66(6), 2517–2522. https://doi.org/10.1111/tbed.13314
1374	King, D., Miller, Z., Jones, W., & Hu, W. (2010). Characteristic sites in the internal proteins of avian and human influenza viruses. Journal of Biomedical Science and Engineering, 03(10), 943–955. https://doi.org/10.4236/jbise.2010.310125
1375	Yin, R., Zhou, X., Rashid, S., & Kwoh, C. K. (2020). HopPER: an adaptive model for probability estimation of influenza reassortment through host prediction. BMC Medical Genomics, 13(1), 9. https://doi.org/10.1186/s12920-019-0656-7
1376	ElHefnawi, M., & Sherif, F. F. (2014). Accurate classification and hemagglutinin amino acid signatures for influenza A virus host-origin association and subtyping. Virology, 449, 328–338. https://doi.org/10.1016/j.virol.2013.11.010
1377	Shaltout, N., Rafea, A., Moustafa, A., & ElHefnawi, M. (2015). Using Information Gain to Compare the Effeciency of Machine Learning Techniques When Classifying Influenza Based on Viral Hosts. In Transactions on Engineering Technologies (pp. 707–722). Dordrecht: Springer Netherlands. https://doi.org/10.1007/978-94-017-9804-4_50
1378	Hu, W. (2010b). Novel host markers in the 2009 pandemic H1N1 influenza a virus. Journal of Biomedical Science and Engineering, 03(06), 584–601. https://doi.org/10.4236/jbise.2010.36081
1380	Hu, W. (2010c). Nucleotide host markers in the influenza A viruses. Journal of Biomedical Science and Engineering, 03(07), 684–699. https://doi.org/10.4236/jbise.2010.37093
1383	Li, J., Zhang, S., Li, B., Hu, Y., Kang, X.-P., Wu, X.-Y., … Jiang, T. (2020). Machine Learning Methods for Predicting Human-Adaptive Influenza A Viruses Based on Viral Nucleotide Compositions. Molecular Biology and Evolution, 37(4), 1224–1236. https://doi.org/10.1093/molbev/msz276
1386	Kincaid, C. (2018). N-Gram Methods for Influenza Host Classification. Proceedings of the International Conference on Bioinformatics & Computational Biology (BIOCOMP), 105–107. Athens, Georgia, USA: The Steering Committee of The World Congress in Computer Science, Computer Engineering and Applied Computing (WorldComp). Retrieved from https://subzero.lib.uoguelph.ca/login?URL=?url=https://www.proqu…

## Sheet: Publication Information
Refid	Year	Auth_Aff	Auth_Country	Auth_dept	pub_Type	Objectives	num_analyses
24	2013	University	United Kingdom (UK)	Epidemiology	Journal Article	Our goals are two-fold. First, we investigate how well featureselection algorithms such as RFA can reliably classify RNA viruses according to their host species reservoir, thereby giving insight into pathogen evolution, and the frequency of cross-species transition events. Identification of functional polymorphisms is not critical in meeting this goal, though clearly is desirable. Second, we eval…	5
62	2018	University,National or sub-national government organization	United Kingdom (UK)	Biodiversity, Animal Health and Comparativ Medicine	Journal Article	We aimed to develop a general model to predict reservoir hosts and arthropod vectors across single-stranded RNA (ssRNA) viruses, the viral group most commonly implicated in zoonotic disease outbreaks (2), building on the modern expansion of low-cost viral sequence data.	4
83	2021	University	United Kingdom (UK)	Biodiversity, Animal Health and Comparativ Medicine	Journal Article	Here, we evaluated the zoonotic potential of novel viruses discovered in vampire bats, employing traditional phylogenetic analyses as well as machine learning models which rank human infection ability based on either the capabilities of similar viruses (i.e., the frequency of zoonotic or human-infecting species within each virus’ “phylogenetic neighborhood” [32]) or on viral genome composition [1…	1
173	2021	National or sub-national government organization	United States of America (USA)	Public Health	Journal Article	We developed HA-gene-sequence-based methodologies to assess the host-origin of these viruses (H1N1pdm2009) using three independent analyses: (i) maximum likelihood (ML) HA gene phylogenies; (ii) k-met set comparisons, and (iii) random forest algorithms.	1
218	2018	University	United States of America (USA)	Medicine	Other	In machine learning parlance, our algorithm trains a classifier: given two sets of amino acid sequences for a specific viral protein corresponding to the two host species, it infers the optimal set of decision rules that disambiguate the populations with maximum achievable accuracy. Then, dissimilarity is simply the inverse accuracy for the learned model. The interpretation here is the tautology …	1
244	2016	University	Singapore	Biochemistry	Journal Article	In this study, we utilized an influenza host tropism prediction system to obtain independent host tropism predictions of 11 influenza virus proteins (HA, M1, M2, NA, NP, NS1, NS2, PA, PB1, PB1-F2, and PB2) [10], the results of which were concatenated to provide an overview of the underlying host tropism protein signatures for influenza virus strains.	1
245	2017	University	Singapore	Biochemistry	Journal Article	we utilized the host tropism protein Int. J. Mol. Sci. 2017, 18, 1135 3 of 18 signatures to build a computational prediction model which is able to predict zoonotic strains capable of causing human infections. Instead of the conventional avian versus human strains approach generally adopted, we have defined zoonotic strains as a separate category distinct from typical avian and human strains, res…	1
246	2014	University	Singapore	Biochemistry	Conference Proceeding	In our study, we further extended the prediction models to include all 11 influenza proteins for the prediction of host tropism. Prediction model for each individual influenza A protein was constructed to predict host tropism of the protein. In addition, a combined prediction model was also constructed using all 11 proteins for each strain. Similar to previous studies, the final model could class…	1
311	2020	University	China	Biomedical Engineering	Other	Until now, there are several works on the identification of host of viruses, such as HostPhinder (6), WIsH (7), which all predict hosts for bacteriophages. However they were not designed for non-phage virus host-prediction, especially the virus causing Zoonotic diseases. To this end, we report the prediction results of the host of 2019-nCoV using the method, VHP (Virus Host Prediction), developed…	1
391	2016	University	Iran	Computer Science	Journal Article	In order to effectively identify host range in our new dataset, different rule-base classifications were applied to extract association rules. Association rule mining techniques provide the best potential solution to extract mutation/reassortment spots Kargarfard et al. BMC Genomics (2016) 17:925 Page 2 of 10 with important influence on host determination. We also used the distinct amino acid res…	1
424	2020	University	United States of America (USA)	Computer Science	Journal Article	We have applied several machine learning algorithms to sequences of S proteins to assess predictions of host cell specificity.	3
425	2020	University	South Korea	Bioinformatics	Journal Article	In the present study, the position markers and physicochemical properties that are useful for host prediction were examined through bioinformatics analysis of host tropism determinants in influenza viruses. Our goal is to help establish a standard system for predicting potential hosts of new influenza viruses that may emerge in the future by analyzing host tropism determinants and reporting host-…	1
438	2021	University	China	Public Health	Journal Article	Here we present an augmented machine learning model that combines the GT and PN approaches (Babayan, et al., 2018) with Machine Learning with Digital Signal Processing (MLDSP)-based structural patterns (M-SP) of viral sequences (Randhawa, et al., 2019; Randhawa, et al., 2020a). The MLDSP approach applies a one-dimensional, consistent numeric recoding, or the two-dimensional Chaos Game Representat…	2
453	2018	University	United States of America (USA)	Molecular and Cellular Biology	Journal Article	In this study, we investigate the effectiveness of alignment, alignment-free, and machine learning based methods for inferring the hosts of viruses responsible for emerging infectious diseases.	3
627	2018	University	China	Computer Science	Journal Article	Two prediction models of AIVs have been published in the literature [23–25]. However, both of these models lack the protein data of hemagglutinin (HA) and neuraminidase (NA), and the biological meanings of the features were not clarified. To construct a more robust and meaningful model, we revise these models and screen the signature amino acid positions in HA, NA, and nine other viral proteins. T	1
673	2019	University	United States of America (USA)	Computer Science	Journal Article	The main objectives of the research presented in this article are (1) to design variations of deep network architectures that facilitate accurate end-to-end learning of tropism prediction models, (2) to produce insights about the link between the influenza A proteome and host tropism by examination of the trained models, and (3) to use reduceddimension visualizations to draw conclusions about the…	2
687	2014	University	Egypt	Computer Science	Conference Proceeding	The research seeks to analyze the improvement in the classification efficiency of Influenza A hosts when applying feature selection. The effect of feature selection on the overall classifier performances’ will be noted. The system will be implemented by directly feeding informative cDNA extracted in the feature selection step to the classifier(s).	2
728	2020	National or sub-national government organization	China	Microbiology and Immunology	Journal Article	In this paper, we introduce a novel class weight-biased logistic regression (CWBLR) algorithm that can recognize the human H7N9 strain genome with 100% accuracy and can predict whether an avian H7N9 strain has the potential to infect humans based on it genome.	1
801	2021	University	United Kingdom (UK)	Mathematics and Statistics,Livestock and One Health	Journal Article	Our pipeline transforms the above features into similarities (between viruses and between hosts) and uses them to give scores to virus–mammal associations indicating how likely they are to occur. Our framework then ensembles its constituent learners to produce testable predictions of mammalian hosts of multiple coronaviruses, in order to answer the following questions: (1) which species may be un…	1
835	2021	University	China	Software	Journal Article	To overcome the fundamental weakness in traditional machine learning methods in hosts prediction, we extend transfer learning and ensemble learning to present a novel hybrid transfer learning model (HTL) that takes the advantages of the information gained from the related virus domain to enhance the prediction reliability on target virus domain. Specifically, considering the scarcity of annotated…	1
899	2022	University	United States of America (USA)	Computer Science	Journal Article	In this paper, we propose an approach called PWM2Vec, a basic implementation of the position weight matrix (PWM) to generate a feature vector representation of coronavirus spike sequence. Given a spike sequence, we first extract k-mers. From the k-mers we generate the PWM. After that we assign a score to each k-mer by using the PWM to design a feature embedding and apply machine learning methods …	1
904	2021	University	United Kingdom (UK)	Computer Science	Conference Proceeding	Our study uses both classic machine learning techniques and deep learning techniques to infer the origin host of influenza viruses. Evolutionary features of viral sequences were extracted by the PSI-BLAST program and fed into four traditional machine learning models (sequence alignmentbased method). Word encoding and word embedding were used for converting viral sequences to numerical vectors bef…	1
905	2021	National or sub-national government organization	Cyprus	Computer Science	Conference Proceeding	In this paper, a new method is proposed based on deep learning methodologies and, more specifically, Convolutional Neural Networks (CNN) to classify the Influenza protein sequences based on their capability to infect the specific host by utilising only the amino acid sequence of the protein sequence to accomplish unprecedented accuracy.	1
958	2021	University	Canada	Computer Science	Conference Proceeding	Due to these roles and conservation of secondary structures in RNA viruses, including their roles in virushost interaction, we decided to investigate if features derived from secondary structures can be used to improve predictions of virushost relationship, in addition to the nucleotide-based features that have been commonly used in previous studies.	1
983	2021	University	China	Computer Science	Journal Article	. In this paper, we propose a feature representation algorithm to predict cross-species infection of SIVs. The algorithm includes the sequence-based feature descriptors to build a comprehensive predictive model with sufficient information from different aspects. Sequence-based features with class information or probabilistic information are learnt from well-trained random forest (RF) classifiers …	1
988	2021	University	United Kingdom (UK)	Biodiversity, Animal Health and Comparativ Medicine,Virology	Journal Article	We aimed to develop machine learning models to use features engineered from viral and human genome sequences to predict probability that any animal-infecting virus will infect humans given biologically relevant exposure (here, zoonotic potential).	1
1017	2022	Private Research Institute	United States of America (USA)	Medicine	Journal Article	Here, we propose an S protein predictor SPIKES to determine the host-species specificity of SARS-CoV-2 S proteins across human and diverse animal species, with the goal of providing comprehensive knowledge about the biochemical properties of the S protein at the amino acid sequence level to understand its functions in host cell infection. SPIKES was developed based on support vector machine to di…	1
1154	2021	University	China,United States of America (USA)	Biomedical Engineering	Journal Article	To address the challenge of predicting probable host of novel viruses, especially the ones without close match in phylogeny, we proposed the host prediction algorithm - deep learning host finder	4
1225	2021	Non-governmental organization	United States of America (USA)	Bioinformatics	Other	We provide a solution to these problems specifically in the case of Orthocoronavirinae, while 70 also demonstrating techniques that could be applied across the viral kingdom. We have 71 developed a protocol for feature extraction and cross-validation that is specific to the viral 72 genomics domain to produce actionable and predictive genotype-to-phenotype information for 73 global health and pan…	1
1285	2021	University	United Kingdom (UK)	Health Data Science	Journal Article	We aimed to use machine learning to understand how the complex genomic signatures of coronaviruses might predict their hosts and determine the importance of such signature in the spike protein. Specifically, we trained random forest models on compositional biases for spike protein and whole genome nucleotide sequences and compared their performance. A limitation of these approaches is that model …	2
1287	2020	University	Germany	Computer Science,Mathematics and Statistics	Journal Article	In this study, we present a novel approach, using deep neural networks, to predict viral hosts by analyzing either the whole or only fractions of a given viral genome. We selected three different virus species as individual datasets for training and validation of our deep neural networks. These three datasets consist of genomic sequences from influenza A, rabies lyssavirus and rotavirus A,	3
1289	2017	National or sub-national government organization	Egypt	Computer Science	Journal Article	The aim of the present study was to establish accurate host of origin classifiers that are capable of indicating signatures in human, avian, and swine influenza viral genomes for HA and NA proteins, using two different feature vectors; Amino Acid Composition (AAC) and Composition/Transition / Distribution (CTD).	1
1303	2010	University	China	Computer Science	Journal Article	To construct a novel method applied on wavelet packet decomposition influenza genome data in order to predict transmission of avian influenza viruses from avian to humans.	1
1306	2010	University	United States of America (USA)	Computer Science	Conference Proceeding	In our current study, we have applied two machine learning techniques (decision trees and support vector machines) to identify the origin of latest pandemic outbreak strains. Furthermore, based on Hidden Markov Model (HMM), we have developed a Web system for the prediction of influenza A virus hosts using the informative positions found through decision tree method.	1
1307	2010	University	United States of America (USA)	Computer Science	Conference Proceeding	In this study, we applied the feed-forward backpropagation neural network for the classification analysis of influenza virus.	1
1309	2015	University,National or sub-national government organization	China	Molecular and Cellular Biology	Journal Article	In this study, we analysed the compositions of mononucleotides and dinucleotides in coronavirus spike genes. Based on the data matrix of nucleotide composition, the MD and SVM were applied to predict hosts of coronaviruses. The results of this technique may provide hints regarding natural hosts or potential hosts of the virus and can be used to guide the selection of the cells for virus isolation…	1
1323	2013	University	China	Bioinformatics,Computer Science	Journal Article	These studies inspire us that mining the features embeded in the protein sequences of AIV would be helpful for the prediction and understanding of interspecies transmission of IAV.	1
1357	2013	University	China	Agriculture	Journal Article	In this study, we attempted to apply machine learning technologies to predict avian-to-human transmission by integrating AAFactors.	1
1362	2021	University,National or sub-national government organization	Germany	Bioinformatics,Computer Science,Mathematics and Statistics,Digital Engineering	Journal Article	In this paper, we first improve the performance of readbased predictions of the viral host (human or nonhuman) from next-generation sequencing reads. Next, we propose a new approach for convolutional filter visualization using partial Shapley values to differentiate between simple nucleotide information content and the contribution of each sequence position to the final classification score. To t…	2
1366	2020	University	United Kingdom (UK)	Virology	Journal Article	147 new features generated from seven physicochemical properties of amino acids. acid sequences; (ii) physio-chemical properties of amino acid residues—a more functional representation that allows for conservative amino acid substitution; and (iii) predicted protein domains—distinct structural/functional subunits of a protein that are associated with specific functions	1
1367	2017	University	China	Computer Science	Journal Article	In this work, we used the largest influenza dataset known to date, including 163,666 unique DNA and 150,947 unique protein sequences, to predict the host of influenza viruses based on the nucleotide and amino acid word vector. The word vector is a new representation and feature extraction method (Mikolov et al., 2013), which was originally developed and used in natural language processing. It was…	3
1369	2011	University	Israel	Biochemistry,Molecular and Cellular Biology	Journal Article	Herein, we used a computational approach to uncover signature residues in the receptor-binding domain (RBD) of the pH1N1 HA protein. Using a machine-learning algorithm of alternating decision trees (ADTs) (13), we predicted positions that differentiated between HA protein sequences of the pH1N1 strain and HA sequences of other H1N1 strains.	2
1370	2010	University	United States of America (USA)	Computer Science	Journal Article	Our objective was to explore the novel host markers in 2009 pandemic H1N1 that were not present in the classical avian-human or swine-human host shift markers, and the top markers that could differentiate 2009 pandemic H1N1 from 2009 seasonal H1N1.	1
1371	2008	University,National or sub-national government organization	China	Systems Biology,Virology	Journal Article	We wanted to see if some patterns, which were associated with the phenotype of interspecies transmission, existed among avian influenza A viruses with different subtypes.	1
1373	2019	University	China	Biological Sciences	Journal Article	Herein, we employed machine learning models to establish a ge‐ neric protocol for the rapid identification of potential human‐infecting viruses.	1
1374	2010	University	United States of America (USA)	Computer Science	Journal Article	It was our intention in this project to use seven feature selection algorithms based on machine learning techniques to discover a diverse set of widely distributed sites in each of the nine internal proteins of avian and human influenza, as well as a set selected competitively from a concatenation of all nine sequences.	1
1375	2020	University	Singapore	Computer Science	Journal Article	In this paper, we develop a novel approach named HopPER (Host-prediction-based Probability Estimation of Reassortment) that employs machine learning techniques to calculate the reassortment probability by predicting the host tropism in a given collection of genomic sequences. HopPER first generates the feature vectors by seven physicochemical properties of amino acids from influenza sequences of …	1
1376	2014	National or sub-national government organization	Egypt	a Informatics and Systems Department and Biomedical Informatics and Chemoinformatics group	Journal Article	The aim of the present study was to identify molecular signatures and establish accurate host of origin classifiers for the influenza HA protein. A profile HMM-subtype classification for the influenza A virus was performed. Then, HMM and DT classification models were used for host-origin classification of a particular subtype. Host-origin classification independent of subtype was conducted next. …	1
1377	2015	University	Egypt	Computer Science	Conference Proceeding	The aim of the research is to find which classifier generates more efficient results when coupled with information gain algorithm, and to enhance influenza A host detection using cDNA. This should be done without deteriorating classifier performance.	1
1378	2010	University	United States of America (USA)	Computer Science	Journal Article	An intriguing feature of the 2009 pandemic H1N1 virus was that its PB1 gene segment has three stop codons in the second open reading frame that cause the PB1-F2 protein truncated and nonfunctional. However, the concern is that this novel virus might mutate so its PB1-F2 protein will be functional. Our study addressed this issue by quantifying the importance of several key sites in the PB1-F2 gene…	1
1380	2010	University	United States of America (USA)	Computer Science	Journal Article	In general codon-based host shift information is more accurate than the amino acid-based. Based on this observation, the current study aimed to identify nucleotide host markers through a large-scale comparative analysis of ten genes of influenza viruses. These markers could demonstrate which positions within a codon were important and uncover the synonymous mutations that might be crucial for hos…	1
1383	2019	National or sub-national government organization	China	Virology	Journal Article	Then, ML models of gradient-boosted regression trees (GBRT), multilayer perceptron (MLP) classifier, random forest (RF) classifier, and SVC were built to analyze and predict the human adaptation of human-, swine-, or avianorigin IAVs.	1
1386	2018	University	United States of America (USA)	Not Stated	Conference Proceeding	In this work a variety of classification techniques are used to classify the host organism of influenza strains. These classifiers include Random Forests, Naive Bayes, Linear Support Vector Machines, and Neural Networks.	1

## Sheet: Analysis Information
Refid	analysis_level_information_k	which_analysis	Viruses	which_corona	corona_database	host_tax_corona	species_available_corona	type_sequence_corona	Influenza	inf_database	host_tax_inf	species_available_inf	type_sequence_inf	What level(s) were other viruses identified at? Select all that apply.	host_tax_other	species_available_other	host_seq	seq_structure	software	num_models	accuracy	PP_hostdetermine
24	24|1	1	Other											Family,Genus	Class : 1,Order : 4		No	Amino Acid Sequence,Allele frequency	R	1	Feature importance,OOB Error Rate	No
24	24|3	3	Other											Species	Species : 5	L. borealis,L. seminolus,L. cinereus,E. fuscus,T. brasiliensis	No	Not Stated	R	1	Feature importance,OOB Error Rate	Yes
24	24|4	4	Influenza						inf_A	NCBI	Species : 3	Human,Pig,Pandemic Human	HA				No	Amino Acid Sequence	R	1	Feature importance	No
24	24|5	5	Influenza						inf_A	NCBI	Species : 5	Human,Avian,Pig,Canine,Equine	PB2				No	Raw Sequence,Amino Acid Sequence	R	1	Feature importance	Unclear
24	24|2	2	Coronavirus	SARS_CoV	NCBI	Species : 2	Human,Palm civet	Spike Gene									No	Raw Sequence,Amino Acid Sequence	R	1	Feature importance,OOB Error Rate	No
62	62|2	2	Other											Species	Class : 2,Order : 3,Family : 6		No	Genome composition-based,genomic bias,Mononucleotide Frequency,Dinucleotide bias,AA Composition,codon pair bias	R,Python	1	Raw Accuracy	Yes
62	62|1	1	Other											Species	Class : 2,Order : 3,Family : 6		No	genomic bias,Mononucleotide Frequency,Dinucleotide bias,AA Composition,Phylogenetic Neighbourhood,codon pair bias	R,Python	8	Raw Accuracy	Yes
62	62|3	3	Other											Species	Class : 2,Order : 3,Family : 6		No	Genome composition-based,genomic bias,Mononucleotide Frequency,Dinucleotide bias,AA Composition,codon pair bias	R,Python	1	Not Stated	Unclear
62	62|4	4	Coronavirus	MERS_CoV	Not Stated	Class : 2,Order : 3,Family : 6		Not Stated									No	Genome composition-based,genomic bias,Mononucleotide Frequency,Dinucleotide bias,AA Composition,codon pair bias	R,Python	1	Raw Accuracy	Yes
83	83|1	1	Coronavirus,Other	Coronaviridae	Primary study data	Species : 2	Human,Non-Human	Whole Genome						Family	Species : 2	Human,Non-Human	Yes	Genome composition-based,genomic bias,Dinucleotide bias,Phylogenetic Neighbourhood,Codon usage bias,Similarity to human genome transcripts	R	1	Sn,Sp,AUC	Yes
173	173|1	1	Influenza						inf_A	Influenza Research Database	Species : 2	Human,Pig	HA				No	Raw Sequence	R	1	Sn,Sp,Feature importance	No
218	218|1	1	Influenza						inf_A	Influenza Research Database	Species : 3	Human,Avian,Pig	HA,NA				No	Amino Acid Sequence	Not Stated	1	Raw Accuracy	No
244	244|1	1	Influenza						inf_A	Influenza Research Database	Species : 2	Human,Avian	PB2,PB1,PA,HA,NP,NA,M,NS				No	Host Tropism Protein Signature Feature Transformation	Not Stated	1	Not Stated	No
245	245|1	1	Influenza						inf_A	Influenza Research Database	Species : 3	Human,Avian,Zoonotic	PB2,PB1,PA,HA,NP,NA,M,NS				No	Host Tropism Protein Signature Feature Transformation	Weka	1	Raw Accuracy,Sn,Sp,ROC,Weighted ROC	Yes
246	246|1	1	Influenza						inf_A	Influenza Research Database	Species : 2	Human,Avian	PB2,PB1,PA,HA,NP,NA,M,NS				No	amino acid physicochemical properties,AA Composition	R,Weka	5	Raw Accuracy,Sn,Sp,ROC,Matthews correlation coefficient	No
311	311|1	1	Coronavirus	Coronaviridae	NCBI	Kingdom : 2,Phylum : 2,Species : 1	Human	Not Stated									No	Raw Sequence,Amino Acid Sequence,Hot Encoding	Not Stated	1	ROC	Yes
391	391|1	1	Influenza						inf_A	NCBI,Influenza Research Database,Global Initiative on Sharing All Influenza Data	Species : 3	Human,Avian,Pig	PB2,PB1,PA,HA,NP,NA,M,NS				No	Amino Acid Sequence	RapidMiner	3	Support,Confidence - in class assocation	No
424	424|1	1	Coronavirus	Coronaviridae	Virus Pathogen Database	Species : 2	Human,Non-Human	Spike Gene									No	Amino Acid Sequence,Hot Encoding,truncated singular value decomposition (tSVD) - as dimensionality reduction	Python	8	Raw Accuracy,Sn,Sp,F-Score	No
424	424|2	2	Coronavirus	Coronaviridae	Virus Pathogen Database	Species : 2	Avian,Pig	Spike Gene									No	Amino Acid Sequence,Hot Encoding,truncated singular value decomposition (tSVD) - as dimensionality reduction	Python	4	Raw Accuracy,Sn,Sp,F-Score	No
424	424|3	3	Coronavirus	Coronaviridae	Virus Pathogen Database	Species : 2	Mammals,Non-mammals	Spike Gene									No	Amino Acid Sequence,Hot Encoding,truncated singular value decomposition (tSVD) - as dimensionality reduction	Python	8	Raw Accuracy,Sn,Sp,F-Score	No
425	425|1	1	Influenza						inf_A	NCBI	Species : 3	Human,Avian,Pig	PA,HA,NP,NA				No	Amino Acid Sequence,amino acid physicochemical properties	Java,Weka	3	Raw Accuracy,Sn,PPV,Matthews correlation coefficient	No
438	438|2	2	Coronavirus	SARS_CoV,SARS_CoV_2	Previous Study	Order : 2		Not Stated									No	genomic bias,Phylogenetic Neighbourhood,M-SP	Python	1	Raw Accuracy	No
438	438|1	1	Coronavirus,Other	Not Stated	Previous Study	Kingdom : 1,Class : 3,Order : 5		Not Stated						Species	Kingdom : 1,Class : 3,Order : 5		Yes	Genome composition-based,Dinucleotide bias,Phylogenetic Neighbourhood,M-SP,Codon usage bias	R,Python,MatLab	1	Raw Accuracy	Yes
453	453|1	1	Other											Species	Species : 19	L. borealis,L. seminolus,L. cinereus,E. fuscus,T. brasiliensis,Antrozous Pallidus,Corynorhinus Townsendii,Lasionycteris Noctivagans,Lasiurus Blossevilii,Lasiurus intermedius,Lasiurus xanthinus,Myotis Austroriparius,Myotis californicus,Myotis evotis,Myotis lucifugus,Myotis yumanensis,Nycticeius humeralis,Parastrellus hesperus,Perimyotis subflavus	No	Raw Sequence,K-mer,Mononucleotide Frequency,Dinucleotide bias	R	2	Raw Accuracy	No
453	453|2	2	Coronavirus	Coronaviridae	NCBI	Order : 1,Family : 1,Species : 3	Human,Avian,Bovine,Porcine	Spike Gene									No	Raw Sequence,Mononucleotide Frequency,Dinucleotide bias	R	2	Raw Accuracy	No
453	453|3	3	Influenza						inf_A	Influenza Research Database	Species : 6	Anas rubripes,Anas discors,Anas carolinensis,Anas acuta,Anas clypeata,Arenaria interpres	NP,NA				No	Raw Sequence,Mononucleotide Frequency,Dinucleotide bias	R	2	Raw Accuracy	No
627	627|1	1	Influenza						inf_A	Global Initiative on Sharing All Influenza Data	Species : 2	Human,Avian	PB2,PB1,PA,HA,NP,NA,M,NS				No	Amino Acid Sequence	R	4	ROC,Feature importance,AUC	No
673	673|2	2	Influenza						inf_A	NCBI	Species : 2	Avian,Zoonotic	Not Stated				No	Amino Acid Sequence	Not Stated	1	ROC	No
673	673|1	1	Influenza						inf_A	NCBI	Species : 2	Human,Avian	PB2,PB1,PA,HA,NP,M				No	Amino Acid Sequence,amino acid physicochemical properties,Hot Encoding	Not Stated	4	Raw Accuracy	No
687	687|1	1	Influenza						inf_A	ISD	Species : 3	Human,Avian,Pig	PB1				No	Raw Sequence,Direct Encoding Scheme,Position Entropy	Weka,MatLab	2	Raw Accuracy,Sn,Sp,PPV,Time	No
687	687|2	2	Influenza						inf_A	ISD	Species : 3	Human,Avian,Pig	HA				No	Raw Sequence,Direct Encoding Scheme,Position Entropy	Weka,MatLab	2	Raw Accuracy,Sn,Sp,PPV,Time	No
728	728|1	1	Influenza						inf_A,H7N9	Influenza Research Database	Species : 2	Human,Avian	PB2,PB1,PA,HA,NP,NA,M,NS				No	Raw Sequence,Numeric Sequence	Python	7	Raw Accuracy,ROC,AUC	Yes
801	801|1	1	Coronavirus	Species	NCBI	Species : 876	Mammals	Not Stated									Other	Mononucleotide Frequency,Dinucleotide bias,Secondary Structures,codon pair bias	R	1	Sn,Sp,F-Score,AUC,true skill statistics	Yes
835	835|1	1	Coronavirus,Other	Coronaviridae,SARS_CoV_2	NCBI	Kingdom : 1,Class : 2,Order : 5,Suborder : 2		Not Stated						Species	Kingdom : 1,Class : 2,Suborder : 2,Order : 5		Unclear	Dinucleotide bias,AA Composition,codon pair bias,Codon usage bias	Not Stated	6	Raw Accuracy,ROC,AUC	Yes
899	899|1	1	Coronavirus	Coronaviridae,Species	Virus Pathogen Database,GISAID	Species : 21	Human,Avian,Pig,Bat,Bovine,Murine,Environment,Weasel,Camel,Cat,Dog,Turtlw,Rat,Pangolin,Hedgehog,Dolphin,Equine,Fish,Python,Mnkey	Spike Gene									No	Amino Acid Sequence,K-mer,PWM2Vec Feature Vector	Python	7	Raw Accuracy,Sn,PPV,Time,Weighted ROC,Macro F-Score,AUC,Weighted F-	Unclear
904	904|1	1	Influenza						inf_A	Global Initiative on Sharing All Influenza Data	Species : 3	Human,Avian,Pig	HA				No	Dipeptide composition,N-Gram,PSSM EG,PSSM ER,Word embedding	Python,MatLab	5	Raw Accuracy,F-Score,Matthews correlation coefficient	No
905	905|1	1	Influenza						inf_A	Influenza Research Database	Species : 3	Human,Avian,Pig	HA				No	AA hydrophobicity index	Not Stated	1	Raw Accuracy,F-Score,Matthews correlation coefficient	No
958	958|1	1	Other : RNA Viruses											Not Stated	Species : 47		No	Raw Sequence,K-mer,secondary structure fingerprints,skip-mer	Python	3	Raw Accuracy	No
983	983|1	1	Influenza						inf_A	Global Initiative on Sharing All Influenza Data	Species : 2	Human,Pig	PB2,PB1,PA,HA,NP,NA,M,NS				No	amino acid physicochemical properties,Dipeptide composition,Position Entropy,AA Composition,Parallel Correlation-Based Pseudo-Amino-Acid Composition.	R,Python	5	Raw Accuracy,Sn,Sp,ROC,Matthews correlation coefficient	No
988	988|1	1	Coronavirus,Influenza,Other	Coronaviridae,Species	NCBI,Previous Study	Species : 2	Human,Non-Human	Not Stated	Orthomyxoviridae (Family)	NCBI	Species : 2	Human,Non-Human	Not Stated	Family,Species	Species : 2	Human,Non-Human	Yes	Genome composition-based,genomic bias,Dinucleotide bias,AA Composition,Phylogenetic Neighbourhood,Codon usage bias,Similarity to human genome transcripts	R	1	Raw Accuracy,Sn,Sp,ROC,Feature importance,AUC	Yes
1017	1017|1	1	Coronavirus	Coronaviridae,Species	NCBI,GISAID	Species : 2	Human,Non-Human	Spike Gene									No	amino acid physicochemical properties,Dipeptide composition,AA Composition,Pseudo AA composition	Weka,LIBSVM	8	Raw Accuracy,Sn,Sp,Matthews correlation coefficient,AUC	No
1154	1154|1	1	Other											Not Stated	Domain : 1,Kingdom : 1,Phylum : 2,Species : 1	Human	No	short reads (	Not Stated	1	Raw Accuracy,Sn,Sp,PPV,F-Score,ROC,AUC	Yes
1154	1154|4	4	Coronavirus	SARS_CoV_2	GISAID	Domain : 2,Kingdom : 1,Phylum : 1,Species : 1	Human	Whole Genome									Other	short reads (	Not Stated	1	Raw Accuracy,Sn,Sp,PPV,F-Score,ROC,AUC	Yes
1154	1154|3	3	Coronavirus	MERS_CoV,SARS_CoV_2	NCBI,GISAID	Domain : 1,Kingdom : 1,Phylum : 2,Species : 1	Human	Whole Genome									Other	short reads (	R	1	Raw Accuracy,Sn,Sp,PPV,F-Score,ROC,AUC	Yes
1154	1154|2	2	Coronavirus	SARS_CoV,MERS_CoV,SARS_CoV_2	NCBI,GISAID	Domain : 1,Kingdom : 1,Phylum : 2,Species : 1	Human	Whole Genome									Other	short reads (	Not Stated	1	Raw Accuracy,Sn,Sp,PPV,F-Score,ROC,AUC	Yes
1225	1225|1	1	Coronavirus	Orthocoronavirinae,Species	NCBI,RVDB14	Species : 2	Human,Non-Human	Not Stated									No	Raw Sequence,K-mer	Not Stated	1	Raw Accuracy	Yes
1285	1285|1	1	Coronavirus	Coronaviridae	NCBI	Class : 1,Order : 2,Suborder : 2,Family : 2,Species : 1	Human	Spike Gene									No	Mononucleotide Frequency,Dinucleotide bias,codon pair bias	R	1	Raw Accuracy,Cohen’s Kappa statistic,Macro F-Score,AUC	Yes
1285	1285|2	2	Coronavirus	Coronaviridae	NCBI	Class : 1,Order : 2,Suborder : 2,Family : 2,Species : 1	Human	Whole Genome									No	Mononucleotide Frequency,Dinucleotide bias,codon pair bias	R	1	Raw Accuracy,Cohen’s Kappa statistic,Macro F-Score,AUC	Yes
1287	1287|1	1	Other											Species	Species : 6	Not Stated	No	Raw Sequence,Hot Encoding,Normal repeat with gaps,Random repeat,Random Repeat with Gaps,Append gaps,Smallest,Online	Python	2	Raw Accuracy,AUC,Balanced Accuracy	No
1287	1287|2	2	Other											Species	Species : 17		No	Raw Sequence,Hot Encoding,Normal repeat with gaps,Random repeat,Random Repeat with Gaps,Append gaps,Smallest,Online	Python	2	Raw Accuracy,ROC	No
1287	1287|3	3	Influenza						inf_A	Influenza Research Database,VipR	Species : 36		PB2,PB1,PA,HA,NP,NA,M,NS				No	Raw Sequence,Hot Encoding,Normal repeat with gaps,Random repeat,Random Repeat with Gaps,Append gaps,Smallest,Online	Python	2	Raw Accuracy,ROC	No
1289	1289|1	1	Influenza						inf_A	NCBI	Species : 3	Human,Avian,Pig	HA,NA				No	amino acid physicochemical properties,AA Composition	Not Stated	2	Raw Accuracy,Sn,Sp	No
1303	1303|1	1	Influenza						inf_A	Not Stated	Species : 2	Avian,Zoonotic	PB2,PB1,PA,NP,M,NS				No	Amino Acid Sequence,node energy coefficients	MatLab	1	MSE	No
1306	1306|1	1	Influenza						inf_A	NCBI,Global Initiative on Sharing All Influenza Data	Species : 3	Human,Pig,Pandemic Human	PB2,PB1,PA,HA,NP,NA,M,NS				No	Raw Sequence,Amino Acid Sequence,K-mer	Weka,SVM-light	2	Raw Accuracy,Sn,Sp	No
1307	1307|1	1	Influenza						inf_A	NCBI	Species : 3	Human,Avian,Pig	PB2,PB1,PA,HA,NP,NA,M,NS				No	Raw Sequence,Direct Encoding Scheme,K-mer	Not Stated	1	Raw Accuracy	No
1309	1309|1	1	Coronavirus	Coronaviridae	NCBI	Order : 1,Family : 2,Species : 3	Human,Avian,Pig	Spike Gene									No	Raw Sequence,Mononucleotide Frequency,Dinucleotide bias	R,Python	2	Raw Accuracy	Yes
1323	1323|1	1	Influenza						inf_A	NCBI,Influenza Research Database	Species : 2	Human,Avian	PB2,PB1,PA,NP,M,NS				No	Amino Acid Sequence,amino acid physicochemical properties,Position Entropy	LIBSVM	2	Raw Accuracy,Sn,Sp,Matthews correlation coefficient	No
1357	1357|1	1	Influenza						inf_A	NCBI,Influenza Research Database	Species : 2	Human,Avian	PB2,PB1,PA,NP,M,NS				No	Amino Acid Sequence,amino acid physicochemical properties,AA Factor,Signature Feature/Positions,Secondary Structures	MatLab,LIBSVM	4	Sn,Sp,ROC,AUC	No
1362	1362|1	1	Other											Species	Species : 2	Human,All non-human (including bacteria)	No	Raw Sequence	Python	3	Raw Accuracy,Sn,Sp,PPV,AUPR,Balanced Accuracy	No
1362	1362|2	2	Other											Species	Species	Human,All non-human Chordata	No	Raw Sequence	Python	3	Raw Accuracy,Sn,Sp,PPV,AUPR,Balanced Accuracy	No
1366	1366|1	1	Coronavirus,Influenza,Other : 9199	Not Stated	Virus Host Database	Genus : 224		Whole Genome	Not Stated	Virus Host Database	Genus : 224		PB2,PB1,PA,HA,NP,NA,M,NS	Genus,Species	Genus : 224		No	Raw Sequence,Amino Acid Sequence,amino acid physicochemical properties,K-mer,Domains	Python	1	Sn,Sp,ROC	No
1367	1367|3	3	Influenza						inf_A	NCBI	Species : 3	Human,Avian,Pig	PB2,PB1,PA,HA,NP,NA,M,NS				No	Raw Sequence,Word Vector	MatLab	1	Raw Accuracy	No
1367	1367|2	2	Influenza						inf_A	NCBI	Species : 3	Human,Avian,Pig	PB2,PB1,PA,HA,NP,NA,M,NS				No	Amino Acid Sequence,Word Vector	MatLab	1	Raw Accuracy	No
1367	1367|1	1	Other											Not Stated	Not Stated		No	Amino Acid Sequence,Word Vector	MatLab	1	Raw Accuracy	No
1369	1369|1	1	Influenza						inf_A	NCBI	Species : 2	Human,Pandemic Human	HA				No	Amino Acid Sequence,Receptor Binding Domain of HA	Java	1	Raw Accuracy	No
1369	1369|2	2	Influenza						inf_A	NCBI	Species : 2	Human,Pig	HA				No	Amino Acid Sequence	Java	1	Raw Accuracy	No
1370	1370|1	1	Influenza						inf_A	NCBI	Species : 3	Human,Avian,Pig	PB2,PB1,PA,HA,NP,NA,M,NS				No	Amino Acid Sequence	R	1	Feature importance	No
1371	1371|1	1	Influenza						inf_A	NCBI,ISD	Species : 5	Human,Avian,Pig,Feline,Environment	PB2,PB1,PA,NP,M,NS				No	Amino Acid Sequence,node energy coefficients	R	1	P-Value of Cluster	No
1373	1373|1	1	Other											Family	Species : 2	Human,Non-Human	No	Raw Sequence,K-mer	Python	5	Raw Accuracy,Sn,Sp,PPV,ROC,AUC	No
1374	1374|1	1	Influenza						inf_A	NCBI	Species : 2	Human,Avian	PB2,PB1,PA,HA,NP,NA,M,NS				No	Amino Acid Sequence	Weka	4	Raw Accuracy,Sn,Sp,Matthews correlation coefficient	No
1375	1375|1	1	Influenza						inf_A	NCBI,Global Initiative on Sharing All Influenza Data	Species : 3	Human,Avian,Pig	PB2,PB1,PA,HA,NP,NA,M,NS				No	amino acid physicochemical properties,Secondary Structures	Not Stated	1	Raw Accuracy,Sn,PPV,Matthews correlation coefficient,G-Means	Yes
1376	1376|1	1	Influenza						inf_A	NCBI	Species : 3	Human,Avian,Pig	HA				No	Amino Acid Sequence	Weka	1	Raw Accuracy,Sn,Sp,ROC	No
1377	1377|1	1	Influenza						inf_A	ISD	Species : 3	Human,Avian,Pig	PB2,PB1,PA,HA,NP,NA,M,NS				No	Raw Sequence,Position Entropy	Weka,MatLab	2	Raw Accuracy,Sn,Sp,PPV,Time	No
1378	1378|1	1	Influenza						inf_A	NCBI	Species : 3	Human,Avian,Pig	PB1,M,NS				No	Raw Sequence,Amino Acid Sequence,Position Entropy	R	1	Feature importance	No
1380	1380|1	1	Influenza						inf_A	NCBI	Species : 3	Human,Avian,Pig	PB2,PB1,PA,HA,NP,NA,M,NS				No	Raw Sequence	R	1	Not Stated	No
1383	1383|1	1	Influenza						inf_A	Influenza Research Database,Global Initiative on Sharing All Influenza Data	Species : 3	Human,Avian,Pig	PB2,PB1,PA,HA,NP,NA				No	Mononucleotide Frequency,Dinucleotide bias	Python	4	ROC,AUC	Unclear
1386	1386|1	1	Influenza						Not Stated	NCBI	Not Stated		Not Stated				No	N-Gram	Spark ML	4	Raw Accuracy	No

## Sheet: Classifier Information
Refid	subform_3_model_information_k	which_model	previous_model	feature_selection	class_used	supervised	non_supervised	num_sequences_train	cross_validation	host_train	viruses_train
24	24|1|1	1	No	Random forest itself was presented as feature selection method - importance plot	Supervised	Random Forest		84	Out-of-bag sampole itself	Yes	Unclear
24	24|3|1	1	No	Random forest itself was presented as feature selection method - importance plot	Supervised	Random Forest		70	Out of Bag Validation	Yes	No
24	24|4|1	1	No	Random forest itself was presented as feature selection method - importance plot	Supervised	Random Forest		1908	Out of Bag Validation	Yes	No
24	24|5|1	1	No	Random forest itself was presented as feature selection method - importance plot	Supervised	Random Forest		575	Out of Bag Validation	Yes	Yes
24	24|2|1	1	No	Random forest itself was presented as feature selection method - importance plot	Supervised	Random Forest		86	Not Stated	Yes	No
62	62|2|1	1	Yes	Gradient boosted classification tree	Supervised	Gradient Boosting Machine			Split into training, optimization, and validation dataset,Compare to previous results	Yes	Yes
62	62|1|1	1	No	Gradient boosted classification tree	Supervised	Logistic regression		437	10-fold cross-validation,Split into training, optimization, and validation dataset,5-Fold cross-validation	Yes	Yes
62	62|1|2	2	No	Gradient boosted classification tree	Supervised	stochastic gradient descent		437	10-fold cross-validation,Split into training, optimization, and validation dataset,5-Fold cross-validation	Yes	Yes
62	62|1|3	3	No	Gradient boosted classification tree	Supervised	Naive Bayes		437	10-fold cross-validation,Split into training, optimization, and validation dataset,5-Fold cross-validation	Yes	Yes
62	62|1|4	4	No	Gradient boosted classification tree	Supervised	SVM		437	10-fold cross-validation,Split into training, optimization, and validation dataset,5-Fold cross-validation	Yes	Yes
62	62|1|5	5	No	Gradient boosted classification tree	Supervised	KNN		437	10-fold cross-validation,Split into training, optimization, and validation dataset,5-Fold cross-validation	Yes	Yes
62	62|1|6	6	No	Gradient boosted classification tree	Supervised	Extreme gradient boosting		437	10-fold cross-validation,Split into training, optimization, and validation dataset,5-Fold cross-validation	Yes	Yes
62	62|1|7	7	No	Gradient boosted classification tree	Supervised	Random Forest		437	10-fold cross-validation,Split into training, optimization, and validation dataset,5-Fold cross-validation	Yes	Yes
62	62|1|8	8	No	Gradient boosted classification tree	Supervised	GBM		437	10-fold cross-validation,Split into training, optimization, and validation dataset,5-Fold cross-validation	Yes	Yes
62	62|3|1	1	Yes	Gradient boosted classification tree	Supervised	Gradient Boosting Machine			10-fold cross-validation,Split into training, optimization, and validation dataset,5-Fold cross-validation	Yes	Unclear
62	62|4|1	1	Yes	Gradient boosted classification tree	Supervised	Gradient Boosting Machine			10-fold cross-validation,Split into training, optimization, and validation dataset,5-Fold cross-validation	Yes	No
83	83|1|1	1	Yes	Gradient boosted classification tree	Supervised	GBM		136	Not Stated	No	Unclear
173	173|1|1	1	No	Not Used	Supervised	Random Forest		298	Split into training and validation dataset,5-Fold cross-validation	Yes	No
218	218|1|1	1	No	DT as feature selection	Supervised	Random Forest		95382	Independent dataset (i.e. not obtained by random splitting into train/test)	Yes	Yes
244	244|1|1	1	Yes	Machine-learning predicted probability for human/avain for each protein	Unsupervised		Hierarchal clustering	13096	Not Stated	Yes	Yes
245	245|1|1	1	No	Machine-learning predicted probability for human/avain for each protein	Supervised	Random Forest		483	10-fold cross-validation,Split into training and validation dataset,Independent dataset (i.e. not obtained by random splitting into train/test)	Yes	Yes
246	246|1|1	1	No	Random forest itself was presented as feature selection method - importance plot	Supervised	Random Forest		64401	10-fold cross-validation,Split into training and validation dataset	Yes	No
246	246|1|2	2	No	Random forest itself was presented as feature selection method - importance plot	Supervised	KNN		13411	10-fold cross-validation,Split into training and validation dataset	Yes	Yes
246	246|1|3	3	No	Random forest itself was presented as feature selection method - importance plot	Supervised	Naive Bayes		13411	10-fold cross-validation,Split into training and validation dataset	Yes	Yes
246	246|1|4	4	No	Random forest itself was presented as feature selection method - importance plot	Supervised	SVM		13411	10-fold cross-validation,Split into training and validation dataset	Yes	Yes
246	246|1|5	5	No	Random forest itself was presented as feature selection method - importance plot	Supervised	Neural network		13411	10-fold cross-validation,Split into training and validation dataset	Yes	Yes
311	311|1|1	1	Unclear	Not Used	Supervised	Bi-path Convolutional Neural Networks		1163039	Split into training and validation dataset	Yes	Unclear
391	391|1|2	2	No	RIPPER	Supervised	RIPPER,Part of an ENSEMBLE		5749	Not Stated	Yes	Yes
391	391|1|1	1	No	CBA	Supervised	CBA,Part of an ENSEMBLE		5749	Not Stated	Yes	Yes
391	391|1|3	3	No	DT as feature selection	Supervised	Decision Tree,Part of an ENSEMBLE		5749	Not Stated	Yes	Yes
424	424|1|1	1	No	truncated singular value decomposition (tSVD)	Supervised	SVM		1238	N-fold-Cross Validation	Yes	Unclear
424	424|1|2	2	No	truncated singular value decomposition (tSVD)	Supervised	Logistic regression		1238	N-fold-Cross Validation	Yes	Unclear
424	424|1|3	3	No	truncated singular value decomposition (tSVD)	Supervised	Decision Tree		1238	N-fold-Cross Validation	Yes	Unclear
424	424|1|4	4	No	truncated singular value decomposition (tSVD)	Supervised	Random Forest		1238	N-fold-Cross Validation	Yes	Unclear
424	424|2|1	1	No	SVD	Supervised	SVM		667	N-fold-Cross Validation	Yes	Unclear
424	424|2|2	2	No	SVD	Supervised	Logistic regression		667	N-fold-Cross Validation	Yes	Unclear
424	424|2|3	3	No	SVD	Supervised	Decision Tree		667	N-fold-Cross Validation	Yes	Unclear
424	424|2|4	4	No	SVD	Supervised	SVM		667	N-fold-Cross Validation	Yes	Unclear
424	424|3|1	1	No	SVD	Supervised	SVM		1238	N-fold-Cross Validation	Yes	Unclear
424	424|3|2	2	No	SVD	Supervised	Logistic regression		1238	N-fold-Cross Validation	Yes	Unclear
424	424|3|3	3	No	SVD	Supervised	Decision Tree		1238	N-fold-Cross Validation	Yes	Unclear
424	424|3|4	4	No	SVD	Supervised	Random Forest		1238	N-fold-Cross Validation	Yes	Unclear
425	425|1|3	3	No	Correlation feature selection algorithm	Supervised	KNN		109451	10-fold cross-validation	Yes	No
425	425|1|1	1	No	Correlation feature selection algorithm	Supervised	Random Forest		109451	10-fold cross-validation	Yes	Unclear
425	425|1|2	2	No	Correlation feature selection algorithm	Supervised	Naive Bayes		109451	10-fold cross-validation	Yes	Unclear
438	438|2|1	1	No	Not Stated	Supervised	Deep Learning		17	Split into training and validation dataset,Cross-Validation	Yes	No
438	438|1|1	1	Yes	MLDSP	Supervised	GBM		437	Split into training and validation dataset,Cross-Validation	Yes	Yes
453	453|1|1	1	No	Not Used	Supervised	KNN		148	Leave-one-out cross-validation,N-fold-Cross Validation	Yes	Yes
453	453|1|2	2	No	Not Used	Supervised	SVM		148	Leave-one-out cross-validation,N-fold-Cross Validation	Yes	Yes
453	453|2|1	1	No	Not Used	Supervised	KNN		707	Leave-one-out cross-validation,N-fold-Cross Validation	Yes	Yes
453	453|2|2	2	No	Not Used	Supervised	SVM		707	Leave-one-out cross-validation,N-fold-Cross Validation	Yes	Yes
453	453|3|1	1	No	Not Used	Supervised	KNN		1200	Leave-one-out cross-validation,N-fold-Cross Validation	Yes	Yes
453	453|3|2	2	No	Not Used	Supervised	SVM		1200	Leave-one-out cross-validation,N-fold-Cross Validation	Yes	Yes
627	627|1|1	1	No	Random forest itself was presented as feature selection method - importance plot	Supervised	SVM		783	Repeated k-fold cross-validation	Yes	Unclear
627	627|1|2	2	No	Random forest itself was presented as feature selection method - importance plot	Supervised	Random Forest		783	Repeated k-fold cross-validation	Yes	Unclear
627	627|1|3	3	No	Random forest itself was presented as feature selection method - importance plot	Supervised	Naive Bayes		783	Repeated k-fold cross-validation	Yes	Unclear
627	627|1|4	4	No	Random forest itself was presented as feature selection method - importance plot	Supervised	KNN		783	Repeated k-fold cross-validation	Yes	Unclear
673	673|2|1	1	Yes	Not Used	Supervised	CNN		7957	Not Stated	Yes	Yes
673	673|1|1	1	No	Not Used	Supervised	KNN		221541	Split into training and validation dataset	Yes	Yes
673	673|1|2	2	Yes	Not Stated	Supervised	Random Forest		221541	Split into training and validation dataset	Yes	Yes
673	673|1|3	3	Yes	Not Stated	Supervised	CNN		221541	Split into training, optimization, and validation dataset	Yes	Yes
673	673|1|4	4	No	Not Stated	Supervised	CNN		221541	Split into training, optimization, and validation dataset	Yes	Yes
687	687|1|1	1	No	Information Gain	Supervised	Decision Tree		2847	10-fold cross-validation,Split into training and validation dataset	Yes	No
687	687|1|2	2	No	Information Gain	Supervised	Neural network		2847	Split into training, optimization, and validation dataset	Yes	No
687	687|2|1	1	No	Information Gain	Supervised	Decision Tree		452	10-fold cross-validation,Split into training and validation dataset	Yes	No
687	687|2|2	2	No	Information Gain	Supervised	Neural network		452	Split into training, optimization, and validation dataset	Yes	No
728	728|1|1	1	No	Not Used	Supervised	Logistic regression		877	5-Fold cross-validation,Experimental Validation	Yes	No
728	728|1|2	2	No	Not Used	Supervised	KNN		877	5-Fold cross-validation,Experimental Validation	Yes	No
728	728|1|3	3	No	Not Used	Supervised	Random Forest		877	5-Fold cross-validation,Experimental Validation	Yes	No
728	728|1|4	4	No	Not Used	Supervised	Naive Bayes		877	5-Fold cross-validation,Experimental Validation	Yes	No
728	728|1|5	5	No	Not Used	Supervised	SVM		877	5-Fold cross-validation,Experimental Validation	Yes	No
728	728|1|6	6	No	Not Used	Supervised	Multilayer Perceptron		877	5-Fold cross-validation,Experimental Validation	Yes	No
728	728|1|7	7	No	Not Used	Supervised	class weight-biased logistic regression		877	5-Fold cross-validation,Experimental Validation	Yes	No
801	801|1|1	1	No	Fusion of network similarities	Supervised	GBM		3264	10-fold cross-validation,Split into training and validation dataset	Yes	Yes
835	835|1|1	1	No	Gradient boosted classification tree	Supervised	SVM		775	Simulation	Yes	Yes
835	835|1|2	2	No	Gradient boosted classification tree	Supervised	Extreme gradient boosting		775	Simulation	Yes	Yes
835	835|1|3	3	No	Not Stated	Supervised	Adaboost		775	Simulation	Yes	Yes
835	835|1|4	4	No	Not Stated	Supervised	Metric Transfer Learning		775	Simulation	Yes	Yes
835	835|1|5	5	No	Not Stated	Supervised	Co-Training for Domain Adaptation		775	Simulation	Yes	Yes
835	835|1|6	6	No	Not Used	Supervised	Transfer Learning		775	Simulation	Yes	Yes
899	899|1|1	1	No	Ridge Regression	Supervised	SVM		5558	Split into training and validation dataset,5-Fold cross-validation	Yes	Yes
899	899|1|2	2	No	Ridge Regression	Supervised	Naive Bayes		5558	Split into training and validation dataset,5-Fold cross-validation	Yes	Yes
899	899|1|3	3	No	Ridge Regression	Supervised	Multilayer Perceptron		5558	Split into training and validation dataset,5-Fold cross-validation	Yes	Yes
899	899|1|4	4	No	Ridge Regression	Supervised	KNN		5558	Split into training and validation dataset,5-Fold cross-validation	Yes	Yes
899	899|1|5	5	No	Ridge Regression	Supervised	Random Forest		5558	Split into training and validation dataset,5-Fold cross-validation	Yes	Yes
899	899|1|6	6	No	Ridge Regression	Supervised	Logistic regression		5558	Split into training and validation dataset,5-Fold cross-validation	Yes	Yes
899	899|1|7	7	No	Ridge Regression	Supervised	Decision Tree		5558	Split into training and validation dataset,5-Fold cross-validation	Yes	Yes
904	904|1|1	1	No	Not Used	Supervised	RusBoost		60087	Split into training, optimization, and validation dataset,N-fold-Cross Validation	Yes	Yes
904	904|1|2	2	No	Not Used	Supervised	Extreme gradient boosting		60087	Split into training, optimization, and validation dataset,N-fold-Cross Validation	Yes	Yes
904	904|1|3	3	No	Not Used	Supervised	Random Forest		60087	Split into training, optimization, and validation dataset,N-fold-Cross Validation	Yes	Yes
904	904|1|4	4	No	Not Used	Supervised	SVM		60087	Split into training, optimization, and validation dataset,N-fold-Cross Validation	Yes	Yes
904	904|1|5	5	No	Not Used	Supervised	CNN		60087	Split into training, optimization, and validation dataset,N-fold-Cross Validation	Yes	Yes
905	905|1|1	1	No	Not Used	Supervised	CNN		44944	Split into training, optimization, and validation dataset	Yes	Yes
958	958|1|1	1	No	Not Stated	Supervised	Deep Neural Network		47266	10-fold cross-validation,Split into training, optimization, and validation dataset	Yes	Yes
958	958|1|2	2	No	Not Stated	Supervised	Deep Neural Network		47266	10-fold cross-validation,Split into training, optimization, and validation dataset	Yes	Yes
958	958|1|3	3	No	Not Stated	Supervised	Deep Neural Network		47266	10-fold cross-validation,Split into training, optimization, and validation dataset	Yes	Yes
983	983|1|1	1	No	Minimum Redundancy Maximum Relevance	Supervised	Random Forest,Part of an ENSEMBLE		1902	10-fold cross-validation,Split into training and validation dataset	Yes	Yes
983	983|1|3	3	No	Not Stated	Supervised	SVM		1902	10-fold cross-validation,Split into training and validation dataset	Yes	Yes
983	983|1|4	4	No	Not Stated	Supervised	Naive Bayes		1902	10-fold cross-validation,Split into training and validation dataset	Yes	Yes
983	983|1|5	5	No	Not Stated	Supervised	KNN		1902	10-fold cross-validation,Split into training and validation dataset	Yes	Yes
983	983|1|2	2	No	Minimum Redundancy Maximum Relevance	Supervised	Random Forest,Part of an ENSEMBLE		1902	10-fold cross-validation,Split into training and validation dataset	Yes	Yes
988	988|1|1	1	No	Gradient boosted classification tree	Supervised	Gradient Boosting Machine		861	Cross-Validation,Independent dataset (i.e. not obtained by random splitting into train/test)	Yes	Yes
1017	1017|1|2	2	No	Not Stated	Supervised	Naive Bayes		822	10-fold cross-validation	Yes	Yes
1017	1017|1|3	3	No	Not Stated	Supervised	Multilayer Perceptron		822	10-fold cross-validation	Yes	Yes
1017	1017|1|4	4	No	Not Stated	Supervised	Logistic regression		822	10-fold cross-validation	Yes	Yes
1017	1017|1|5	5	No	Not Stated	Supervised	Sequential minimal optimization		822	10-fold cross-validation	Yes	Yes
1017	1017|1|6	6	No	Not Stated	Supervised	Simple Logisitic		822	10-fold cross-validation	Yes	Yes
1017	1017|1|7	7	No	Not Stated	Supervised	Decision Tree		822	10-fold cross-validation	Yes	Yes
1017	1017|1|8	8	No	Not Stated	Supervised	Random Forest		822	10-fold cross-validation	Yes	Yes
1017	1017|1|1	1	No	inheritable bi-objective combinatorial genetic algorithm	Supervised	SVM		822	10-fold cross-validation	Yes	Yes
1154	1154|1|1	1	No	Not Used	Supervised	Bi-path Convolutional Neural Networks		61684	Split into training and validation dataset	Yes	Unclear
1154	1154|4|1	1	No	Not Used	Supervised	Bi-path Convolutional Neural Networks		61684	Split into training and validation dataset	Yes	Unclear
1154	1154|3|1	1	Yes	Not Used	Supervised	Bi-path Convolutional Neural Networks		53759	Split into training and validation dataset	Yes	Unclear
1154	1154|2|1	1	Yes	Not Used	Supervised	Bi-path Convolutional Neural Networks		38	Split into training and validation dataset	Yes	Unclear
1225	1225|1|1	1	No	VORPAL	Supervised	Logistic regression		2276	Split into training and validation dataset,Cross-Validation	Yes	Yes
1285	1285|1|1	1	No	Not Used	Supervised	Rotation Forest		650	10-fold cross-validation,Leave-one-out cross-validation	Yes	Yes
1285	1285|2|1	1	No	Not Used	Supervised	Rotation Forest		511	10-fold cross-validation,Leave-one-out cross-validation	Yes	Yes
1287	1287|1|1	1	No	Not Stated	Supervised	LSTM		40000	Split into training, optimization, and validation dataset	Yes	Unclear
1287	1287|1|2	2	No	Not Stated	Supervised	Bi-path Convolutional Neural Networks,LSTM		40000	Split into training, optimization, and validation dataset	Yes	Unclear
1287	1287|2|1	1	No	Not Used	Supervised	LSTM		12000	Split into training, optimization, and validation dataset	Yes	Unclear
1287	1287|2|2	2	No	Not Used	Supervised	Bi-path Convolutional Neural Networks,LSTM		12000	Split into training, optimization, and validation dataset	Yes	Unclear
1287	1287|3|1	1	No	Not Used	Supervised	LSTM		213000	Split into training, optimization, and validation dataset	Yes	Unclear
1287	1287|3|2	2	No	Not Used	Supervised	Bi-path Convolutional Neural Networks,LSTM		213000	Split into training, optimization, and validation dataset	Yes	Unclear
1289	1289|1|1	1	No	Not Used	Supervised	KNN		3849	Split into training and validation dataset	Yes	Unclear
1289	1289|1|2	2	No	Not Used	Supervised	Random Forest		3849	Split into training and validation dataset	Yes	Unclear
1303	1303|1|1	1	No	PCA as feature selection	Supervised	Neural network		140	Leave-one-out cross-validation	Yes	Unclear
1306	1306|1|1	1	No	Not Stated	Supervised	Decision Tree,C4.5		3353	Cross-Validation	Yes	Yes
1306	1306|1|2	2	No	Not Used	Supervised	SVM		3353	Split into training and validation dataset	Yes	Yes
1307	1307|1|1	1	No	Not Used	Supervised	Neural network		300	Not Stated	Yes	Yes
1309	1309|1|1	1	No	Not Used	Supervised	SVM		777	Leave-one-out cross-validation	Yes	Unclear
1309	1309|1|2	2	No	Not Used	Supervised	Mahalanobis distance discriminant model		777	Leave-one-out cross-validation	Yes	Unclear
1323	1323|1|1	1	No	Information Gain,Relief,Minimum Redundancy Maximum Relevance,Genetic Algorithm	Supervised	SVM		1251	10-fold cross-validation,Split into training and validation dataset	Yes	Yes
1323	1323|1|2	2	Yes	Not Stated	Supervised	Neural network		291	Not Stated	Yes	No
1357	1357|1|1	1	No	Information entropy	Supervised	Decision Tree		1882	10-fold cross-validation,Split into training and validation dataset,Repeated k-fold cross-validation	Yes	Yes
1357	1357|1|2	2	No	Information entropy	Supervised	Naive Bayes		1882	10-fold cross-validation,Split into training and validation dataset,Repeated k-fold cross-validation	Yes	Yes
1357	1357|1|3	3	No	Information entropy	Supervised	Random Forest		1882	10-fold cross-validation,Split into training and validation dataset,Repeated k-fold cross-validation	Yes	Yes
1357	1357|1|4	4	No	Information entropy	Supervised	SVM		1882	10-fold cross-validation,Split into training and validation dataset,Repeated k-fold cross-validation	Yes	Yes
1362	1362|1|1	1	Yes	Not Used	Supervised	CNN		9496	Split into training, optimization, and validation dataset,Simulation,independent dataset	Yes	Yes
1362	1362|1|2	2	Yes	Not Stated	Supervised	LSTM		9496	Split into training, optimization, and validation dataset,Simulation,independent dataset	Yes	Yes
1362	1362|1|3	3	Yes	Not Stated	Supervised	KNN		9496	Split into training and validation dataset	Yes	Yes
1362	1362|2|1	1	Yes	Not Used	Supervised	CNN		14242329	Split into training, optimization, and validation dataset,Simulation,independent dataset	Yes	Yes
1362	1362|2|2	2	Yes	Not Stated	Supervised	LSTM		14242329	Split into training, optimization, and validation dataset,Simulation,independent dataset	Yes	Yes
1362	1362|2|3	3	Yes	Not Stated	Supervised	KNN		14242329	Not Stated	Yes	Yes
1366	1366|1|1	1	No	Not Used	Supervised	SVM			Split into training and validation dataset	Yes	Yes
1367	1367|3|1	1	No	Not Used	Supervised	SVM		163666	10-fold cross-validation	Yes	Yes
1367	1367|2|1	1	No	Not Used	Supervised	SVM		150947	10-fold cross-validation	Yes	Yes
1367	1367|1|1	1	No	Not Used	Supervised	SVM		550740	10-fold cross-validation	Yes	Yes
1369	1369|1|1	1	No	Not Used	Supervised	Adaboost,Alternating decision trees		1494	Experimental Validation,Repeated k-fold cross-validation	No	Yes
1369	1369|2|1	1	No	Not Used	Supervised	Adaboost,Alternating decision trees		720	Experimental Validation,Repeated k-fold cross-validation	Yes	No
1370	1370|1|1	1	No	Not Stated	Supervised	Random Forest		44730	Not Stated	Yes	No
1371	1371|1|1	1	No	Not Used	Unsupervised		Hierarchal clustering	237	Bootstraping	Yes	No
1373	1373|1|1	1	No	Not Stated	Supervised	KNN		9428	10-fold cross-validation,Independent dataset (i.e. not obtained by random splitting into train/test)	Yes	Yes
1373	1373|1|2	2	No	Not Stated	Supervised	SVM		9428	10-fold cross-validation	Yes	Yes
1373	1373|1|3	3	No	Not Stated	Supervised	Naive Bayes		9428	10-fold cross-validation	Yes	Yes
1373	1373|1|4	4	No	Not Stated	Supervised	Random Forest		9428	10-fold cross-validation	Yes	Yes
1373	1373|1|5	5	No	Not Stated	Supervised	Logistic regression		9428	10-fold cross-validation	Yes	Yes
1374	1374|1|1	1	No	Chi-Squared Feature Selection,Information Gain,Information Gain Ratio,1R,Symmetric Uncertainty,Relief,Filtered Attribute Evaluation	Supervised	SVM		5000	Compare to previous results	Yes	Unclear
1374	1374|1|2	2	No	Chi-Squared Feature Selection,Information Gain,Information Gain Ratio,1R,Symmetric Uncertainty,Filtered Attribute Evaluation,Genetic Algorithm	Supervised	Naive Bayes		5000	Compare to previous results	Yes	Unclear
1374	1374|1|3	3	No	Chi-Squared Feature Selection,Information Gain,Information Gain Ratio,1R,Symmetric Uncertainty,Relief,Filtered Attribute Evaluation	Supervised	Random Forest		5000	Compare to previous results	Yes	Unclear
1374	1374|1|4	4	No	Chi-Squared Feature Selection,Information Gain,Information Gain Ratio,1R,Symmetric Uncertainty,Relief,Filtered Attribute Evaluation	Supervised	Rotation Forest		5000	Compare to previous results	Yes	Unclear
1375	1375|1|1	1	No	Not Used	Supervised	Random Forest		134224	10-fold cross-validation,Split into training and validation dataset,Independent dataset (i.e. not obtained by random splitting into train/test)	Yes	Yes
1376	1376|1|1	1	No	VESPA,Two Sample Logo	Supervised	Decision Tree		1500	10-fold cross-validation,Split into training and validation dataset	Yes	Yes
1377	1377|1|1	1	Yes	Not Used,Information Gain	Supervised	Decision Tree		3000	Split into training and validation dataset	Yes	Yes
1377	1377|1|2	2	Yes	Not Used,Information Gain	Supervised	Neural network		3000	Split into training and validation dataset	Yes	Yes
1378	1378|1|1	1	No	Not Used	Supervised	Random Forest			Out of Bag Validation	Yes	Unclear
1380	1380|1|1	1	Unclear	Not Used	Supervised	Random Forest			Out of Bag Validation	Yes	No
1383	1383|1|1	1	No	PCA as feature selection,SVM as feature selection	Supervised	GBM		83980	Split into training and validation dataset,Cross-Validation	Yes	Yes
1383	1383|1|2	2	No	PCA as feature selection,SVM as feature selection	Supervised	Multilayer Perceptron		83980	Split into training and validation dataset,Cross-Validation	Yes	Yes
1383	1383|1|3	3	No	PCA as feature selection,SVM as feature selection	Supervised	Random Forest		83980	Split into training and validation dataset,Cross-Validation	Yes	Yes
1383	1383|1|4	4	No	PCA as feature selection,SVM as feature selection	Supervised	SVM		83980	Split into training and validation dataset,Cross-Validation	Yes	Yes
1386	1386|1|1	1	No	Not Stated	Supervised	Random Forest		730106	5-Fold cross-validation	Unclear	Unclear
1386	1386|1|2	2	No	Not Stated	Supervised	Naive Bayes		730106	5-Fold cross-validation	Unclear	Unclear
1386	1386|1|3	3	No	Not Stated	Supervised	SVM		730106	5-Fold cross-validation	Unclear	Unclear
1386	1386|1|4	4	No	Not Stated	Supervised	Multilayer Perceptron		730106	5-Fold cross-validation	Unclear	Unclear
